# Supplementary material for: Occupational Noise Exposure and Incidence of High Fasting Blood Glucose: A 3-Year, Multicenter, Retrospective Study
Source: Int J Environ Res Public Health. 2021 Sep 6;18(17):9388. doi: 10.3390/ijerph18179388 (PMC8431404; doi:10.3390/ijerph18179388)
Supplement: Supplementary file 1 [file ijerph-18-09388-s001.zip]

Archive with 1 entries (1 files):
- ijerph-1334231-supplementary.pdf
